# Supplementary material for: Using Gaze for Behavioural Biometrics
Source: Sensors (Basel). 2023 Jan 22;23(3):1262. doi: 10.3390/s23031262 (PMC9920149; doi:10.3390/s23031262)
Supplement: Supplementary file 1 [file sensors-23-01262-s001.zip]

Archive with 1 entries (1 files):
- sensors-2071809-supplementary.pdf
